# Supplementary material for: Bacterial Communities Found in Pit-Wall Mud and Factors Driving Their Evolution
Source: Foods. 2023 Mar 27;12(7):1419. doi: 10.3390/foods12071419 (PMC10093803; doi:10.3390/foods12071419)
Supplement: Supplementary file 1 [file foods-12-01419-s001.zip]

Archive with 1 entries (1 files):
- foods-2275167-supplementary.xlsx
