# Supplementary material for: Bacterial Communities Found in Pit-Wall Mud and Factors Driving Their Evolution
Source: Foods. 2023 Mar 27;12(7):1419. doi: 10.3390/foods12071419 (PMC10093803; doi:10.3390/foods12071419)
Supplement: Supplementary file 1 [file foods-12-01419-s001.zip › foods-2275167-supplementary.xlsx]

## Sheet: Title Page
Bacterial Communities Found in Pit-Wall Mud and Factors Driving Their Evolution
Hao Zhou1, Boyang Xu1, Shanshan Xu1, Suwei Jiang2, Wei Sun3, Dongdong Mu1, Xuefeng Wu1, and Xingjiang Li1*
1 Anhui Fermented Food Engineering Research Center, School of Food and Biological Engineering, Hefei University of Technology, Hefei City 230009, Anhui Province, P.R. China.
2 Department of Biotechnology and Food Engineering, Hefei University, Hefei City 230601, Anhui Province, P.R. China.
3 Anhui WenWang Brewery Co., Ltd., Fuyang City 236400, Anhui Province, P.R. China.
*Corresponding Author: Xingjiang Li
*Email: lixingjiang@hfut.edu.cn
Supplementary Material Guide:
Supplementary Table S1. Main parameters of SEM.
Supplementary Figure S1. Layering of PWM and sampling locations in the PWM.
Supplementary Figure S2. Rarefaction curves of coverage index (at the OTU level) in various PWM samples.
Supplementary Figure S3. Composition of the bacterial communities (at the phylum level) found in various PWM samples.
Supplementary Figure S4. Composition of Lactobacillus (at the species level) found in different initial PWM and evolved PWM cultures.

## Sheet: Table S1
Table S1. Main parameters of SEM.
Chi-square	Degrees of freedom	p	GFI	CFI	TLI	RMSEA	AIC
13.984	21	0.87	0.904	1	1.046	0	103.984

## Sheet: Figure S1
Figure S1. Layering of PWM and sampling locations in the PWM.

## Sheet: Figure S2
Figure S2. Rarefaction curves of coverage index (at the OTU level) in various PWM samples.

## Sheet: Figure S3
Figure S3. Composition of the bacterial communities (at the phylum level) found in various PWM samples.

## Sheet: Figure S4
Figure S4. Composition of Lactobacillus (at the species level) found in different initial PWM and evolved PWM cultures.
